# Supplementary material for: Lomitapide enhances cytotoxic effects of temozolomide in chemotherapy-resistant glioblastoma
Source: JCI Insight. 2025 Jul 22;10(17):e186703. doi: 10.1172/jci.insight.186703 (PMC12487684; doi:10.1172/jci.insight.186703)
Supplement: Supporting data values [file jciinsight-10-186703-s181.xlsx]

## Sheet: Fig. 1D
	U251					TR-U251					HEK293							NHA
Concentration of Lomitapide (μM)	0	2	3	4		0	2	3	4		0	1	2	3	4			0	1	2	3	4
individual readings	17597.6	15182.2	6280.7	2453.69		11130.9	9981.04	5047.81	2532.89		12841.3	11089.5	8515.6	8011.65	7157.82			1400
	18226.3	15369.4	5805.94	3037.53		11848.4	9779.78	5223.38	2579.19		13661.4	11788.4	8536.82	8165.46	7201.08			1478	1300	1267	1182
	17110.2	14241.8	5714.36	3188.31		10661.5	9716.1	4958.55	2472.37		13275.4	10727	8978.39	8170.7	7199.69			1490	1440	1298	1310	1225
	17409.8	14586.5	5910.08	2844.94		11573	9540.27	5075.23	2676.16		12851.8	11114.1	8709.75	7248.89	6891.28			1519	1442	1462	1410	1452
	17214.8	14529.9	6432.71	2589.25		11756.1	10002.5	5088.4	2473.05		13251.7	11447.1	8257.18	7761.25	6586.04			1561	1499	1497	1410	1383
		14377.1	6160.75	2480.59		11477.9	9564.89	5735	2392.19				8712.42	7847.67	6719.13			1500	1485	1587	1501	1335
		15407.6	5780.44	2494.89				5771.18	2515.81				9088.99	8020.6	7142.21			1493	1567	1596	1297	1253
				2472.58									9097.84	8297.51	7180.06			1378	1524	1351	1214	1331
avg	17511.7	14813.5	6012.14	2695.22		11408	9764.1	5271.36	2520.24				9297.03	8168.35	7066.67		avg	1477.38	1465.29	1436.86	1332	1329.83
% viability	100	84.5918	34.332	15.3909		100	85.5901	46.2077	22.0919				9178.32	7420.26	6639.63		% viability	100	99.1817	97.2574	90.1599	90.0133
													8916.79	7800.53	6485.2
													8723.78	7707.1	6305.28
													9125.18	7669.98	6795.65
													9668.05	8009.82	6861.94
													8758.98		7004.58
															6845.97
										avg	13176.3	11233.2	8904.34	7878.56	6880.14
										% viability	100	85.2532	67.5784	59.7933	52.2159

## Sheet: Fig. 1G
block_id	drug1	drug2	conc1	conc2	response	conc_unit
1	Lo	TMZ	0	0	97.9926	µM
1	Lo	TMZ	0	0	101.202	µM
1	Lo	TMZ	0	0	103.377	µM
1	Lo	TMZ	0	0	97.6329	µM
1	Lo	TMZ	0	0	102.409	µM
1	Lo	TMZ	0	0	101.241	µM
1	Lo	TMZ	0	0	101.814	µM
1	Lo	TMZ	0	0	96.9028	µM
1	Lo	TMZ	0	0	97.4279	µM
1	Lo	TMZ	0	10	86.0586	µM
1	Lo	TMZ	0	10	82.117	µM
1	Lo	TMZ	0	10	85.1154	µM
1	Lo	TMZ	0	10	80.9458	µM
1	Lo	TMZ	0	10	83.3002	µM
1	Lo	TMZ	0	10	79.1153	µM
1	Lo	TMZ	0	20	79.9597	µM
1	Lo	TMZ	0	20	80.3799	µM
1	Lo	TMZ	0	20	84.8108	µM
1	Lo	TMZ	0	20	86.6171	µM
1	Lo	TMZ	0	50	65.3607	µM
1	Lo	TMZ	0	50	60.4833	µM
1	Lo	TMZ	0	50	59.9458	µM
1	Lo	TMZ	0	50	63.8962	µM
1	Lo	TMZ	0	50	63.9005	µM
1	Lo	TMZ	0	100	55.4982	µM
1	Lo	TMZ	0	100	54.2888	µM
1	Lo	TMZ	0	100	48.7242	µM
1	Lo	TMZ	0	100	52.6551	µM
1	Lo	TMZ	0	100	49.9114	µM
1	Lo	TMZ	0	100	49.9805	µM
1	Lo	TMZ	2	0	79.0948	µM
1	Lo	TMZ	2	0	83.7525	µM
1	Lo	TMZ	2	0	81.0466	µM
1	Lo	TMZ	2	0	79.5947	µM
1	Lo	TMZ	2	0	82.6611	µM
1	Lo	TMZ	2	0	79.0652	µM
1	Lo	TMZ	2	10	57.7803	µM
1	Lo	TMZ	2	10	59.354	µM
1	Lo	TMZ	2	10	63.2068	µM
1	Lo	TMZ	2	10	62.3854	µM
1	Lo	TMZ	2	10	60.7987	µM
1	Lo	TMZ	2	20	56.0549	µM
1	Lo	TMZ	2	20	55.0856	µM
1	Lo	TMZ	2	20	56.5463	µM
1	Lo	TMZ	2	20	59.024	µM
1	Lo	TMZ	2	20	58.492	µM
1	Lo	TMZ	2	20	55.5349	µM
1	Lo	TMZ	2	20	54.2166	µM
1	Lo	TMZ	2	50	50.5728	µM
1	Lo	TMZ	2	50	50.3543	µM
1	Lo	TMZ	2	50	50.334	µM
1	Lo	TMZ	2	50	54.3241	µM
1	Lo	TMZ	2	50	50.5728	µM
1	Lo	TMZ	2	100	44.8628	µM
1	Lo	TMZ	2	100	38.6476	µM
1	Lo	TMZ	2	100	38.0919	µM
1	Lo	TMZ	2	100	41.8651	µM
1	Lo	TMZ	2	100	40.3874	µM

## Sheet: Fig. 1H
block_id	drug1	drug2	conc1	conc2	response	conc_unit
1	Lo	TMZ	0	0	97.1507	µM
1	Lo	TMZ	0	0	101.081	µM
1	Lo	TMZ	0	0	98.0187	µM
1	Lo	TMZ	0	0	101.159	µM
1	Lo	TMZ	0	0	99.6786	µM
1	Lo	TMZ	0	0	102.912	µM
1	Lo	TMZ	0	10	87.7076	µM
1	Lo	TMZ	0	10	97.5565	µM
1	Lo	TMZ	0	10	98.5251	µM
1	Lo	TMZ	0	10	95.1121	µM
1	Lo	TMZ	0	10	87.6299	µM
1	Lo	TMZ	0	10	90.188	µM
1	Lo	TMZ	0	20	79.2258	µM
1	Lo	TMZ	0	20	84.1822	µM
1	Lo	TMZ	0	20	80.934	µM
1	Lo	TMZ	0	20	80.1783	µM
1	Lo	TMZ	0	20	87.4634	µM
1	Lo	TMZ	0	50	81.5515	µM
1	Lo	TMZ	0	50	81.2264	µM
1	Lo	TMZ	0	50	78.3595	µM
1	Lo	TMZ	0	50	79.007	µM
1	Lo	TMZ	0	50	80.8799	µM
1	Lo	TMZ	0	50	79.1466	µM
1	Lo	TMZ	0	100	68.1034	µM
1	Lo	TMZ	0	100	72.5929	µM
1	Lo	TMZ	0	100	71.0366	µM
1	Lo	TMZ	0	100	69.1266	µM
1	Lo	TMZ	0	100	71.4942	µM
1	Lo	TMZ	0	100	74.3876	µM
1	Lo	TMZ	0	100	74.0727	µM
1	Lo	TMZ	2	0	81.3405	µM
1	Lo	TMZ	2	0	83.1236	µM
1	Lo	TMZ	2	0	76.8324	µM
1	Lo	TMZ	2	0	79.946	µM
1	Lo	TMZ	2	0	80.7696	µM
1	Lo	TMZ	2	0	85.8905	µM
1	Lo	TMZ	2	10	67.3852	µM
1	Lo	TMZ	2	10	65.9935	µM
1	Lo	TMZ	2	10	65.738	µM
1	Lo	TMZ	2	10	62.6191	µM
1	Lo	TMZ	2	10	68.8618	µM
1	Lo	TMZ	2	10	63.5247	µM
1	Lo	TMZ	2	10	65.5783	µM
1	Lo	TMZ	2	20	62.8321	µM
1	Lo	TMZ	2	20	63.6307	µM
1	Lo	TMZ	2	20	62.4499	µM
1	Lo	TMZ	2	20	67.2545	µM
1	Lo	TMZ	2	20	64.979	µM
1	Lo	TMZ	2	20	62.2981	µM
1	Lo	TMZ	2	50	64.4046	µM
1	Lo	TMZ	2	50	56.675	µM
1	Lo	TMZ	2	50	61.3121	µM
1	Lo	TMZ	2	50	59.7779	µM
1	Lo	TMZ	2	50	61.352	µM
1	Lo	TMZ	2	100	56.9659	µM
1	Lo	TMZ	2	100	53.956	µM
1	Lo	TMZ	2	100	53.8991	µM
1	Lo	TMZ	2	100	54.9368	µM
1	Lo	TMZ	2	100	55.3904	µM
1	Lo	TMZ	2	100	57.1031	µM

## Sheet: Fig. 2A
CTL-U251	% viability readings
lomitapide [ ], µM	0	2	0	2
TMZ [ ], µM	0	0	100	100
	97.6329	79.0948	50.3148	43.4008
	102.409	83.7525	49.0874	43.6236
	101.241	81.0466	50.4307	43.2312
	101.814	79.5947	52.5455	43.9014
	96.9028	82.6611	53.3544	45.6594
		79.0652	51.3949

## Sheet: Fig. 2B
TR-U251	% viability readings
lomitapide [ ], µM	0	2	0	2
TMZ [ ], µM	0	0	100	100
	91.2789	81.3405	62.6147	53.5229
	94.9719	83.1236	59.7885	50.6949
	92.0944	76.8324	60.7972	50.6414
	95.0446	79.946	60.5291	51.6164
	93.654	80.7696	60.6439	52.0426
	96.692	85.8905	59.5152	53.6518
	113.063		61.3982
	109.373		60.3255
	108.541
	105.287

## Sheet: Fig. 2C
GliNS1	% viability readings
lomitapide [ ], µM	0	2	0	2
TMZ [ ], µM	0	0	100	100
	97.8237	91.2627	92.3396	64.9542
	95.8774	87.4861	92.3375	72.338
	103.539	90.4217	89.0973	69.2252
	102.76	76.1616	86.9242	73.2138
		80.3612	88.2432	64.2107
			86.1689
			89.6186

## Sheet: Fig. 2D
811	% viability readings
lomitapide [ ], µM	0	2	0	2
TMZ [ ], µM	0	0	100	100
	101.35	81.0985	77.4822	58.9
	104.311	75.1833	82.3864	58.5981
	96.4679	75.9443	74.778	61.4579
	103.175	73.6486	73.985	61.8327
	93.4369		80.8212	65.5713
	101.5		76.2196	64.4899
	102.839		82.6077	57.7397
	96.9203

## Sheet: Fig. 2E
818	% viability readings
lomitapide [ ], µM	0	2	0	2
TMZ [ ], µM	0	0	100	100
	96.6685	65.7224	92.3396	58.9
	104.466	63.4599	92.3375	58.5981
	102.328	54.584	89.0973	61.4579
	97.9795	53.664	86.9242	61.8327
	98.5578		88.2432	65.5713
			86.1689	64.4899
			89.6186	57.7397

## Sheet: Fig. 2F
CTL-U251	% viability readings
	2 uM Lomitapide
TMZ [ ], µM	0 um TMZ	10 uM TMZ	20 uM TMZ	50 uM TMZ	100 uM TMZ
		69.8038	67.5833	80.6361	86.5359
		71.7048	66.4147	80.2877	74.5474
		76.3594	68.1758	80.2554	73.4755
		75.367	71.1631	86.6174	80.7535
		73.4502	70.5217	80.6362	77.9033
			66.9564
			65.367

## Sheet: Fig. 2K-L
% viability readings	HEK293
	0 uM Lomitapide						2 uM Lomitapide
TMZ [ ], µM	0 um TMZ	10 uM TMZ	20 uM TMZ	50 uM TMZ	100 uM TMZ		0 um TMZ	10 uM TMZ	20 uM TMZ	50 uM TMZ	100 uM TMZ
	99.2807	107.316	98.7325	92.5786	89.6346		98.3356	112.538	112.225	106.804	109.412
	96.07	99.0748	110.179	87.1548	93.8378		96.2028	119.126	112.54	104.746	110.966
	98.2819	103.967	99.8922	99.1485	93.4445		102.853	108.647	108.665	114.3	111.248
	98.7773	104.552	104.367	95.6169	95.6979		101.505	114.026	108.138	113.447	114.908
	100.029	97.7245	107.145	102.589	93.465		100.958	119.275	118.985	116.505	117.84
	107.561		97.2464	88.1769	88.5334		100.145	119.065	108.094	107.23	114.8
	CTL-U251
	0 uM Lomitapide						2 uM Lomitapide
TMZ [ ], µM	0 um TMZ	10 uM TMZ	20 uM TMZ	50 uM TMZ	100 uM TMZ		0 um TMZ	10 uM TMZ	20 uM TMZ	50 uM TMZ	100 uM TMZ
	97.9926	86.0586	79.9597	65.3607	55.4982			57.7803	56.0549	50.5728	44.8628
	101.202	82.117	80.3799	60.4833	54.2888			59.354	55.0856	50.3543	38.6476
	103.377	85.1154	84.8108	59.9458	48.7242			63.2068	56.5463	50.334	38.0919
	97.4279	80.9458	86.6171	63.8962	52.6551			62.3854	59.024	54.3241	41.8651
		83.3002		63.9005	49.9114			60.7987	58.492	50.5728	40.3874
		79.1153			49.9805				55.5349
									54.2166
	TR-U251
	0 uM Lomitapide						2 uM Lomitapide
TMZ [ ], µM	0 um TMZ	10 uM TMZ	20 uM TMZ	50 uM TMZ	100 uM TMZ		0 um TMZ	10 uM TMZ	20 uM TMZ	50 uM TMZ	100 uM TMZ
	97.1507	87.7076	79.2258	81.5515	68.1034			67.3852	62.8321	64.4046	56.9659
	101.081	97.5565	84.1822	81.2264	72.5929			65.9935	63.6307	56.675	53.956
	98.0187	98.5251	80.934	78.3595	71.0366			65.738	62.4499	61.3121	53.8991
	101.159	95.1121	80.1783	79.007	69.1266			62.6191	67.2545	59.7779	54.9368
	99.6786	87.6299	87.4634	79.1466	71.4942			68.8618	64.979	61.352	55.3904
	102.912	90.188		80.8799	74.3876			63.5247	62.2981		57.1031
					74.0727			65.5783
	NHA
	0 uM Lomitapide						2 uM Lomitapide
TMZ [ ], µM	0 um TMZ	10 uM TMZ	20 uM TMZ	50 uM TMZ	100 uM TMZ		0 um TMZ	10 uM TMZ	20 uM TMZ	50 uM TMZ	100 uM TMZ
	100.042	78.0438	76.1486	56.9659	70.5305		84.8126	62.7194	61.6905	56.3906	59.1048
	100.855	80.616	73.7795	61.4536	72.6965		100.922	74.7271	60.6549	57.8255	61.7785
	102.817	86.5048	71.2751	67.7553	71.1397		106.27	69.6506	64.2694	61.1355	63.4639
	105.66	89.28	80.8867	65.5622	76.4193		108.165	77.6377	71.4104	65.2306	64.2897
	101.531	89.7538	78.5853	67.1123	77.5023		113.174	74.5918	71.5458	65.7518	56.3499
	101.058	84.3388	74.9979	66.0496	71.5458		110.602	77.0962	72.155	66.4489
	93.2735						116.017	79.3976	66.6182	60.9053
							109.451	73.9826

[truncated: 28 more sheets: Fig. 2G, Fig. 2H-J, Fig. 3C-F, Fig. 3J-L, Fig. 4B, Fig. 4D, Fig. 4F, Fig. 4H, Fig. 4J, Fig. 4L, Fig. 6E, Fig. 7B, Fig. 7C, Fig. 7E, Fig. 7F-I, Fig. 8D, Fig. 8G, Fig. 8J, Fig. 8E, Fig. 8H …]
